# Supplementary material for: Improved Estimation of Exercise Intensity Thresholds by Combining Dual Non-Invasive Biomarker Concepts: Correlation Properties of Heart Rate Variability and Respiratory Frequency
Source: Sensors (Basel). 2023 Feb 10;23(4):1973. doi: 10.3390/s23041973 (PMC9967516; doi:10.3390/s23041973)
Supplement: Supplementary file 1 [file sensors-23-01973-s001.zip]

Archive with 1 entries (1 files):
- sensors-2169413-supplementary.pdf
